# Supplementary material for: Soil bacteria as sources of virulence signal providers promoting plant infection by Phytophthora pathogens
Source: Sci Rep. 2016 Sep 12;6:33239. doi: 10.1038/srep33239 (PMC5018965; doi:10.1038/srep33239)
Supplement: Supplementary Table S1 [file srep33239-s2.xls]

## Sheet: data
Fig. 1 Soil bacterial products enhance colonization of rhododendron leaf discs by P. nicotianae
Date	Treatment	Species ID	Baits/20	Rate
2004-06-02	Sb1CF	Klebsiella pneumoniae	2	10
2004-06-02	Sb3CF	Klebsiella ornithinolytica	0	0
2004-06-02	Sb4CF	Serratia liquefaciens	4	20
2004-06-02	Sb5CF	Bacilus megaterium	17	85
2004-06-02	Sb6CF	Burkholderia ceribiensis	4	20
2004-06-02	sdwms		2	10
2004-06-02	sdw		0	0
2004-06-02	aswe		14	70
2004-06-18	Sb1CF	Klebsiella pneumoniae	6	30
2004-06-18	Sb3CF	Klebsiella ornithinolytica	15	75
2004-06-18	Sb4CF	Serratia liquefaciens	9	45
2004-06-18	Sb5CF	Bacilus megaterium	19	95
2004-06-18	Sb6CF	Burkholderia ceribiensis	5	25
2004-06-18	sdwms		5	25
2004-06-18	sdw		5	25
2004-06-18	aswe		20	100
2004-06-19	Sb1CF	Klebsiella pneumoniae	4	20
2004-06-19	Sb3CF	Klebsiella ornithinolytica	10	50
2004-06-19	Sb4CF	Serratia liquefaciens	5	25
2004-06-19	Sb5CF	Bacilus megaterium	20	100
2004-06-19	Sb6CF	Burkholderia ceribiensis	7	35
2004-06-19	sdwms		6	30
2004-06-19	sdw		4	20
2004-06-19	aswe		19	95

## Sheet: statistics
Source	DF	Anova SS	Mean square	F Value	Pr>F
Treatment	7	20362.5	2908.93	9.73	<0.0001
Anova t-Test (LSD)
Alpha	0.05
Error degree of freedom	16
Error mean square	298.96
Critical value of t	2.12
LSD	29.93
Treatment	Mean	n	t-grouping
Sb5	93.33	3	A
ASWE	88.33	3	A
Sb3	41.67	3	B
Sb4	30	3	B
Sb6	26.67	3	B
SDW-ms	21.67	3	B
Sb1	20	3	B
SDW	15	3	B
