# Supplementary material for: Soil bacteria as sources of virulence signal providers promoting plant infection by Phytophthora pathogens
Source: Sci Rep. 2016 Sep 12;6:33239. doi: 10.1038/srep33239 (PMC5018965; doi:10.1038/srep33239)
Supplement: Supplementary Table S2 [file srep33239-s3.xls]

## Sheet: data
Fig. 2b. Sb5CFF promotes infection of detached vinca leaves by single zoospores of P. nicotianae.
Date	Treatment	Leaf	Infected site	Rate
2005-05-02	SDW	1	0	0
2005-05-02	SDW	2	2	20
2005-05-02	SDW	3	1	10
2005-05-02	SDW	4	0	0
2005-05-02	SDW	5	1	10
2005-05-02	SDW	6	2	20
2005-05-02	SDW	7	1	10
2005-05-02	SDW	8	1	10
2005-05-02	SDW	9	1	10
2005-05-02	SDW	10	0	0
2005-05-02	Sb5CFF	1	7	70
2005-05-02	Sb5CFF	2	5	50
2005-05-02	Sb5CFF	3	3	30
2005-05-02	Sb5CFF	4	7	70
2005-05-02	Sb5CFF	5	5	50
2005-05-02	Sb5CFF	6	4	40
2005-05-02	Sb5CFF	7	5	50
2005-05-02	Sb5CFF	8	2	20
2005-05-02	Sb5CFF	9	8	80
2005-05-02	Sb5CFF	10	7	70
2005-05-02	ASWE	1	5	50
2005-05-02	ASWE	2	4	40
2005-05-02	ASWE	3	0	0
2005-05-02	ASWE	4	9	90
2005-05-02	ASWE	5	5	10
2005-05-02	ASWE	6	9	90
2005-05-02	ASWE	7	9	90
2005-05-02	ASWE	8	6	60
2005-05-02	ASWE	9	10	100
2005-05-02	ASWE	10	1	10
2005-07-06	SDW	1	0	0
2005-07-06	SDW	2	1	10
2005-07-06	SDW	3	0	0
2005-07-06	SDW	4	0	0
2005-07-06	SDW	5	0	0
2005-07-06	SDW	6	0	0
2005-07-06	SDW	7	0	0
2005-07-06	SDW	8	1	10
2005-07-06	SDW	9	0	0
2005-07-06	SDW	10	0	0
2005-07-06	Sb5CFF	1	8	80
2005-07-06	Sb5CFF	2	1	10
2005-07-06	Sb5CFF	3	9	90
2005-07-06	Sb5CFF	4	1	10
2005-07-06	Sb5CFF	5	2	20
2005-07-06	Sb5CFF	6	7	70
2005-07-06	Sb5CFF	7	7	70
2005-07-06	Sb5CFF	8	5	50
2005-07-06	Sb5CFF	9	3	30
2005-07-06	Sb5CFF	10	4	40
2005-07-06	ASWE	1	10	100
2005-07-06	ASWE	2	0	0
2005-07-06	ASWE	3	0	0
2005-07-06	ASWE	4	6	60
2005-07-06	ASWE	5	1	5
2005-07-06	ASWE	6	8	80
2005-07-06	ASWE	7	8	80
2005-07-06	ASWE	8	5	50
2005-07-06	ASWE	9	1	10
2005-07-06	ASWE	10	10	100
2005-07-12	SDW	1	0	0
2005-07-12	SDW	2	0	0
2005-07-12	SDW	3	0	0
2005-07-12	SDW	4	0	0
2005-07-12	SDW	5	0	0
2005-07-12	SDW	6	0	0
2005-07-12	SDW	7	0	0
2005-07-12	SDW	8	0	0
2005-07-12	SDW	9	0	0
2005-07-12	SDW	10	0	0
2005-07-12	Sb5CFF	1	5	30
2005-07-12	Sb5CFF	2	5	50
2005-07-12	Sb5CFF	3	8	80
2005-07-12	Sb5CFF	4	6	60
2005-07-12	Sb5CFF	5	5	50
2005-07-12	Sb5CFF	6	1	10
2005-07-12	Sb5CFF	7	6	60
2005-07-12	Sb5CFF	8	8	80
2005-07-12	Sb5CFF	9	4	40
2005-07-12	Sb5CFF	10	10	100
2005-07-12	ASWE	1	9	90
2005-07-12	ASWE	2	0	0
2005-07-12	ASWE	3	10	100
2005-07-12	ASWE	4	0	0
2005-07-12	ASWE	5	9	90
2005-07-12	ASWE	6	0	0
2005-07-12	ASWE	7	3	30
2005-07-12	ASWE	8	10	100
2005-07-12	ASWE	9	10	100
2005-07-12	ASWE	10	6	60

## Sheet: statistics
The ANOVA Procedure
Source	DF	Anova SS	Mean square	F Value	Pr>F
Treat	2	47877.2	23338.6	29.89	<0.0001
data	2	657.222	328.611	0.41	0.6648
treat*date	4	581.222	145.277	0.18	0.9474
Anova t-Test (LSD)
Alpha	0.05
Error degree of freedom	81
Error mean square	800.772
Critical value of t	1.99
LSD	14.538
Treatment	Mean	n	t-grouping
ASWE	53.167	3	A
Sb5	52	3	A
SDW	3.667	3	B
