# Supplementary material for: Soil bacteria as sources of virulence signal providers promoting plant infection by Phytophthora pathogens
Source: Sci Rep. 2016 Sep 12;6:33239. doi: 10.1038/srep33239 (PMC5018965; doi:10.1038/srep33239)
Supplement: Supplementary Table S3 [file srep33239-s4.xls]

## Sheet: infection rate data&statistics
Fig. 3b right. Infection of soybean hypocotyle inoculated with P. soaje with or without CFF after96h
Expt date	Variety	SDW		Sb5CFF		SDW	SbCFF
		total	infected	total	infected
2013-10-31	L77	6	2	6	4	33.3333	66.6667
2013-10-31	L83	4	0	4	1	0	25
2013-10-31	L88	5	0	6	4	0	66.6667
2013-10-31	L92	5	0	5	0	0	0
2013-10-31	Williams	15	6	19	13	40	68.4211
2013-11-04	L77	9	4	8	7	44.4444	87.5
2013-11-04	L83	8	2	8	8	25	100
2013-11-04	L88	7	2	8	8	28.5714	100
2013-11-04	L92	8	0	8	0	0	0
2013-11-04	Williams	20	15	24	19	75	79.1667
2013-11-10	L77	6	3	9	7	50	77.7778
2013-11-10	L83	6	1	8	4	16.6667	50
2013-11-10	L88	8	1	9	8	12.5	88.8889
2013-11-10	L92	9	0	9	0	0	0
2013-11-10	Williams	8	4	8	5	50	62.5
L77
t-Test: Two-Sample Assuming Unequal Variances
	Variable 1	Variable 2
Mean	77.3148	42.5926
Variance	108.668	72.0165
Observations	3	3
Hypothesized Mean Difference	0
df	4
t Stat	4.47412
P(T<=t) one-tail	0.0055198
t Critical one-tail	2.13185
P(T<=t) two-tail	0.0110396
t Critical two-tail	2.77645
L83
t-Test: Two-Sample Assuming Unequal Variances
	Variable 1	Variable 2
Mean	58.3333	13.8889
Variance	1458.33	162.037
Observations	3	3
Hypothesized Mean Difference	0
df	2
t Stat	1.91237
P(T<=t) one-tail	0.0979849
t Critical one-tail	2.91999
P(T<=t) two-tail	0.19597
t Critical two-tail	4.30265
L88
t-Test: Two-Sample Assuming Unequal Variances
	Variable 1	Variable 2
Mean	85.1852	13.6905
Variance	288.066	205.145
Observations	3	3
Hypothesized Mean Difference	0
df	4
t Stat	5.57594
P(T<=t) one-tail	0.00253527
t Critical one-tail	2.13185
P(T<=t) two-tail	0.00507054
t Critical two-tail	2.77645
L92
t-Test: Two-Sample Assuming Unequal Variances
	Variable 1	Variable 2
Mean	0	0
Variance	0	0
Observations	3	3
Hypothesized Mean Difference	0
df	65535
t Stat	65535
P(T<=t) one-tail	#NUM!
t Critical one-tail	#NUM!
P(T<=t) two-tail	#NUM!
t Critical two-tail	#NUM!
W
t-Test: Two-Sample Assuming Unequal Variances
	Variable 1	Variable 2
Mean	70.0292	55
Variance	71.3841	325
Observations	3	3
Hypothesized Mean Difference	0
df	3
t Stat	1.30749
P(T<=t) one-tail	0.141112
t Critical one-tail	2.35336
P(T<=t) two-tail	0.282223
t Critical two-tail	3.18245

## Sheet: lesion size data&statistics
Fig. 3b left. Lesion sizes of soybean hypocotyle inoculated with P. soaje with or without CFF after96h
	HR leasion sizes (cm)
	L77		L83		L88		L92		Williams
Randomly selected plants	B5	SDW	B5	SDW	B5	SDW	B5	SDW	B5	SDW
1	14.7	10	1	0	9.9	0	0	0	12	9.2
2	11.2	6.8	1.3	0.3	12	0.5	0	0	11.7	8.5
3	11.3	8.7	0.8	0	11.2	0.5	0	0	13.7	7.8
4	11.1	5.7	1.8	0.4	9.4	0	0	0	11.1	9
5	12.7	8.2	1.1	0	13.1	3.5	0	0	9.5	8.1
M	12.2	7.88	1.2	0.14	11.12	0.9	0	0	11.6	8.52
SE	0.689928	0.74793	0.170294	0.087178	0.676314	0.659545	0	0	0.679706	0.263439
W
t-Test: Two-Sample Assuming Equal Variances
	B5	SDW
Mean	11.6	8.52
Variance	2.31	0.347
Observations	5	5
Pooled Variance	1.3285
Hypothesized Mean Difference	0
df	8
t Stat	4.22513
P(T<=t) one-tail	0.00144776
t Critical one-tail	1.85955
P(T<=t) two-tail	0.00289551
t Critical two-tail	2.306
L77
t-Test: Two-Sample Assuming Equal Variances
	B5	SDW
Mean	12.2	7.88
Variance	2.38	2.797
Observations	5	5
Pooled Variance	2.5885
Hypothesized Mean Difference	0
df	8
t Stat	4.24551
P(T<=t) one-tail	0.00140815
t Critical one-tail	1.85955
P(T<=t) two-tail	0.0028163
t Critical two-tail	2.306
L83
t-Test: Two-Sample Assuming Equal Variances
	SDW	B5
Mean	7.88	1.2
Variance	2.797	0.145
Observations	5	5
Pooled Variance	1.471
Hypothesized Mean Difference	0
df	8
t Stat	8.70844
P(T<=t) one-tail	1.17961e-05
t Critical one-tail	1.85955
P(T<=t) two-tail	2.35922e-05
t Critical two-tail	2.306
L88
t-Test: Two-Sample Assuming Equal Variances
	B5	0
Mean	11.12	1.125
Variance	2.287	2.5625
Observations	5	4
Pooled Variance	2.40507
Hypothesized Mean Difference	0
df	7
t Stat	9.60755
P(T<=t) one-tail	1.39193e-05
t Critical one-tail	1.89458
P(T<=t) two-tail	2.78387e-05
t Critical two-tail	2.36462
t-Test: Two-Sample Assuming Equal Variances
	0	0
Mean	0	0
Variance	0	0
Observations	4	4
Pooled Variance	0
Hypothesized Mean Difference	0
df	6
t Stat	65535
P(T<=t) one-tail	#NUM!
t Critical one-tail	1.94318
P(T<=t) two-tail	#NUM!
t Critical two-tail	2.44691
