# Supplementary material for: Soil bacteria as sources of virulence signal providers promoting plant infection by Phytophthora pathogens
Source: Sci Rep. 2016 Sep 12;6:33239. doi: 10.1038/srep33239 (PMC5018965; doi:10.1038/srep33239)
Supplement: Supplementary Table S4 [file srep33239-s5.xls]

## Sheet: data
Fig. 4a. Effects of CFF on infection of detached N. benthamiana leaves by Phytophthora sojae zoospores
Treatment	LeafNo.	Symptoms	Blight	yellowing
Sb5CFF	1	none	0	0
Sb5CFF	2	Blight	1	0
Sb5CFF	3	yellowing	0	1
Sb5CFF	4	Blight	1	0
Sb5CFF	5	Blight	1	0
Sb5CFF	6	Blight	1	0
Sb5CFF	7	yellowin	0	1
Sb5CFF	8	yellowing	0	1
Sb5CFF	9	Blight	1	0
Sb5CFF	10	Blight	1	0
Sb5CFF	11	yellowing	0	1
Sb5CFF	12	Blight	1	0
Sb5CFF	13	Blight	1	0
Sb5CFF	14	Blight	1	0
Sb5CFF	15	Blight	1	0
SDW	1	none	0	0
SDW	2	yellowing	0	1
SDW	3	yellowing	0	1
SDW	4	none	0	0
SDW	5	yellowing	0	1
SDW	6	none	0	0
SDW	7	none	0	0
SDW	8	none	0	0
SDW	9	yellowing	0	1
SDW	10	yellowing	0	0
SDW	11	none	0	0
SDW	12	yellowing	0	1
SDW	13	none	0	0
SDW	14	none	0	0
SDW	15	none	0	0

## Sheet: statistics
Plants with blight symptoms
t-Test: Two-Sample Assuming Equal Variances
	Variable 1	Variable 2
Mean	0.666667	0
Variance	0.238095	0
Observations	15	15
Pooled Variance	0.119048
Hypothesized Mean Difference	0
df	28
t Stat	5.2915
P(T<=t) one-tail	6.25251e-06
t Critical one-tail	1.70113
P(T<=t) two-tail	1.2505e-05
t Critical two-tail	2.04841
Plants with yellowing symptoms
t-Test: Two-Sample Assuming Equal Variances
	Variable 1	Variable 2
Mean	0.266667	0.333333
Variance	0.209524	0.238095
Observations	15	15
Pooled Variance	0.22381
Hypothesized Mean Difference	0
df	28
t Stat	-0.385922
P(T<=t) one-tail	0.351235
t Critical one-tail	1.70113
P(T<=t) two-tail	0.702471
t Critical two-tail	2.04841
