# Supplementary material for: Soil bacteria as sources of virulence signal providers promoting plant infection by Phytophthora pathogens
Source: Sci Rep. 2016 Sep 12;6:33239. doi: 10.1038/srep33239 (PMC5018965; doi:10.1038/srep33239)
Supplement: Supplementary Table S5 [file srep33239-s6.xls]

## Sheet: fig4c-data
Fig. 4c. Effect of Sb5 cell concentraions on N. benthaminana infection by P. sojae
Date	Rep	ZspxSb5	Total plants	Infected plants	Rate %
2010-02-26	I	3.2k x 1m	7	7	100
2010-02-26	I	3.2k x 100k	7	6	85.7143
2010-02-26	I	3.2k x 10k	7	5	71.4286
2010-02-26	I	3.2k x 1k	7	2	28.5714
2010-02-26	I	3.2k x 100	7	2	28.5714
2010-02-26	I	3.2k x 0	7	0	0
2010-02-26	I	0 x 1m	7	0	0
2010-02-26	II	3.2k x 1m	7	6	85.7143
2010-02-26	II	3.2k x 100k	7	5	71.4286
2010-02-26	II	3.2k x 10k	7	3	42.8571
2010-02-26	II	3.2k x 1k	7	2	28.5714
2010-02-26	II	3.2k x 100	7	1	14.2857
2010-02-26	II	3.2k x 0	7	0	0
2010-02-26	II	0 x 1m	7	0	0
2010-02-26	III	3.2k x 1m	7	7	100
2010-02-26	III	3.2k x 100k	7	6	85.7143
2010-02-26	III	3.2k x 10k	7	6	85.7143
2010-02-26	III	3.2k x 1k	7	4	57.1429
2010-02-26	III	3.2k x 100	7	0	0
2010-02-26	III	3.2k x 0	7	0	0
2010-02-26	III	0 x 1m	7	0	0

## Sheet: statistics
The ANOVA procedure (SAS)
Soure	df	Sum of Squares	Mean Square	F Value	Pr>F
Model	5	21579	4315.81	23.84	<0.001
Error	12	2172.66	181.055
Correction	17	23751.7
R-square	Coeff Var	Root MSE	Rate Mean
0.909	27.346	13.456	49.206
Source	df	Anova SS	Mean square	F Value	Pr>F
Treat	5	21579	4315.81	23.84	<0.001
t Test (LSD) for rate
Alpha	0.05
Error df	12
Error mean square	181.055
Critical Value of t	2.179
least significant difference	23.938
Means with the same letter are not significantly different
treatment	M	T grouping	Std	Se
1m	95.23	a	8.256	2.3833
100k	80.93	ab	8.256	2.3833
10k	66.67	b	21.789	6.28994
1k	38.1	c	16.454	4.74986
100	14.3	cd	14.3	4.12805
0	0	d	0	0
