# Supplementary material for: Soil bacteria as sources of virulence signal providers promoting plant infection by Phytophthora pathogens
Source: Sci Rep. 2016 Sep 12;6:33239. doi: 10.1038/srep33239 (PMC5018965; doi:10.1038/srep33239)
Supplement: Supplementary Table S6 [file srep33239-s7.xls]

## Sheet: data&statistics
Table 5b. Effects of CFF on attachment of Phytophthora zoospores on Arabidopsis thaliana (Col-0) roots.
	P. soj	P. soj	P. nic	P. nic
	CFF	SDW	CFF	SDW
	3	0	4	1
	1	0	11	0
	2	0	11	0
	4	0	14	0
	3	0	7	0
	2	0	9	1
Mean	2.5	0	9.33333	0.333333
sdt	1.04881	0	3.50238	0.516398
se	0.214087	0	0.71492	0.105409
	nic:soj					nic					soj
	t-Test: Two-Sample Assuming Equal Variances					t-Test: Two-Sample Assuming Equal Variances					t-Test: Two-Sample Assuming Equal Variances
		CFF	CFF				CFF	SDW				CFF	SDW
	Mean	2.5	9.33333			Mean	9.33333	0.333333			Mean	2.5	0
	Variance	1.1	12.2667			Variance	12.2667	0.266667			Variance	1.1	0
	Observations	6	6			Observations	6	6			Observations	6	6
	Pooled Variance	6.68333				Pooled Variance	6.26667				Pooled Variance	0.55
	Hypothesized Mean Difference	0				Hypothesized Mean Difference	0				Hypothesized Mean Difference	0
	df	10				df	10				df	10
	t Stat	-4.57822				t Stat	6.22709				t Stat	5.83874
	P(T<=t) one-tail	0.000506696				P(T<=t) one-tail	4.89652e-05				P(T<=t) one-tail	8.20464e-05
	t Critical one-tail	1.81246				t Critical one-tail	1.81246				t Critical one-tail	1.81246
	P(T<=t) two-tail	0.00101339				P(T<=t) two-tail	9.79303e-05				P(T<=t) two-tail	0.000164093
	t Critical two-tail	2.22814				t Critical two-tail	2.22814				t Critical two-tail	2.22814
