# Supplementary material for: Soil bacteria as sources of virulence signal providers promoting plant infection by Phytophthora pathogens
Source: Sci Rep. 2016 Sep 12;6:33239. doi: 10.1038/srep33239 (PMC5018965; doi:10.1038/srep33239)
Supplement: Supplementary Table S7 [file srep33239-s8.xls]

## Sheet: data
Fig. 6 bottom. Effects of CFF fractions on infection rate of detached vinca leaves by single zoospores of P. nicotianae.
Treatment	Rep	Leaf	Sites infected (%)
SDW	1	1	0
SDW	1	2	0
SDW	1	3	0
SDW	2	1	0
SDW	2	2	0
SDW	2	3	0
SDW	3	1	0
SDW	3	2	0
SDW	3	3	0
<3kda	1	1	20
<3kda	1	2	20
<3kda	1	3	0
<3kda	2	1	30
<3kda	2	2	0
<3kda	2	3	0
<3kda	3	1	10
<3kda	3	2	30
<3kda	3	3	0
3-10kda	1	1	10
3-10kda	1	2	40
3-10kda	1	3	50
3-10kda	2	1	70
3-10kda	2	2	50
3-10kda	2	3	10
3-10kda	3	1	30
3-10kda	3	2	20
3-10kda	3	3	60
10-30kda	1	1	80
10-30kda	1	2	20
10-30kda	1	3	0
10-30kda	2	1	40
10-30kda	2	2	40
10-30kda	2	3	10
10-30kda	3	1	40
10-30kda	3	2	20
10-30kda	3	3	40
>30kda	1	1	10
>30kda	1	2	40
>30kda	1	3	10
>30kda	2	1	30
>30kda	2	2	20
>30kda	2	3	30
>30kda	3	1	60
>30kda	3	2	60
>30kda	3	3	30
Sb5CFF	1	1	20
Sb5CFF	1	2	70
Sb5CFF	1	3	20
Sb5CFF	2	1	60
Sb5CFF	2	2	80
Sb5CFF	2	3	10
Sb5CFF	3	1	20
Sb5CFF	3	2	20
Sb5CFF	3	3	90
								df	4
								t Stat	-1.12509
								P(T<=t) one-tail	0.161747
								t Critical one-tail	2.13185
								P(T<=t) two-tail	0.323494
								t Critical two-tail	2.77645

## Sheet: statistics
by SAS
Source	DF	Anova SS	Mean square	F Value	Pr>F
Treatment	5	4145.68	829.135	15.26	<0.0001
Anova t-Test (LSD)
Alpha	0.05
Error degree of freedom	12
Error mean square	54.321
Critical value of t	2.189
LSD	13.112
Treatment	Mean	n	t-grouping
Sb5CFF	93.33	3	A
3-10kda	88.33	3	A
10-30kda	41.67	3	A
>30kda	30	3	A
<3kda	26.67	3	B
SDW	15	3	B
