# Supplementary material for: Soil bacteria as sources of virulence signal providers promoting plant infection by Phytophthora pathogens
Source: Sci Rep. 2016 Sep 12;6:33239. doi: 10.1038/srep33239 (PMC5018965; doi:10.1038/srep33239)
Supplement: Supplementary Table S8 [file srep33239-s9.xls]

## Sheet: data
Fig. 7. qRT-PCR analysis of P. sojae effectors expressed in soybean and tobacco plants inoculated with and without Sb5.
Plate	Well ID	Well	Sample	Detector	Task	Ct	Ct std err	Avg Ct	Avg dCt	dCt std err	ddCt	RQ	RQ min	RQ max
48h-psact&ubiq	13	B1	77-	PsActin	ENDO	22.743	0.136	22.587
48h-psact&ubiq	14	B2	77-	PsActin	ENDO	22.315	0.136	22.587
48h-psact&ubiq	15	B3	77-	PsActin	ENDO	22.702	0.136	22.587
48h-psact&ubiq	22	B10	77-	Psubiq	ENDO	33.088	0.334	32.455
48h-psact&ubiq	23	B11	77-	Psubiq	ENDO	31.955	0.334	32.455
48h-psact&ubiq	24	B12	77-	Psubiq	ENDO	32.322	0.334	32.455
3-18-16-william-77	23	B11	77-	TUB1	ENDO	33.887	0.203667	33.6833
3-20-16-nb24-mix	19	B7	77-	TUB1	ENDO	33.887	0.203667	33.6833
3-20-16-nb24-mix	31	C7	77-	TUB1	ENDO	33.276	0.203667	33.6833
RefM			77-				0.224556	29.5751
RefM			77-				0.224556	29.5751
RefM			77-				0.224556	29.5751
3-18-16-william-77	19	B7	77-	avr1a1	Target	35.636	0.492	34.676	5.101	0.541007
3-18-16-william-77	31	C7	77-	avr1a1	Target	34.381	0.492	34.676	5.101	0.541007
3-18-16-william-77	43	D7	77-	avr1a1	Target	34.011	0.492	34.676	5.101	0.541007
3-18-16-william-77	21	B9	77-	avr1b	Target	27.178	0.0463333	27.1317	-2.44333	0.229721
3-18-16-william-77	33	C9	77-	avr1b	Target	27.039	0.0463333	27.1317	-2.44333	0.229721
3-18-16-william-77	45	D9	77-	avr1b	Target	27.178	0.0463333	27.1317	-2.44333	0.229721
3-18-16-william-77	20	B8	77-	avr3a1	Target	25.302	0.376	24.801	-4.774	0.438179
3-18-16-william-77	32	C8	77-	avr3a1	Target	25.037	0.376	24.801	-4.774	0.438179
3-18-16-william-77	44	D8	77-	avr3a1	Target	24.065	0.376	24.801	-4.774	0.438179
3-18-16-william-77	22	B10	77-	avr3c	Target	31.525	0.389	30.765	1.19	0.449384
3-18-16-william-77	34	C10	77-	avr3c	Target	30.534	0.389	30.765	1.19	0.449384
3-18-16-william-77	46	D10	77-	avr3c	Target	30.237	0.389	30.765	1.19	0.449384
3-18-16-william-77	59	E11	77+	TUB1	ENDO	31.422	0.508	32.068
3-18-16-william-77	71	F11	77+	TUB1	ENDO	33.071	0.508	32.068
3-18-16-william-77	83	G11	77+	TUB1	ENDO	31.711	0.508	32.068
48h-psact&ubiq	16	B4	77+	PsActin	ENDO	30.058	0.08	29.91
48h-psact&ubiq	17	B5	77+	PsActin	ENDO	29.889	0.08	29.91
48h-psact&ubiq	18	B6	77+	PsActin	ENDO	29.782	0.08	29.91
48h-psact&ubiq	19	B7	77+	Psubiq	ENDO	30.86	0.423	31.575
48h-psact&ubiq	20	B8	77+	Psubiq	ENDO	31.541	0.423	31.575
48h-psact&ubiq	21	B9	77+	Psubiq	ENDO	32.325	0.423	31.575
RefM			77+				0.337	31.1843
RefM			77+				0.337	31.1843
RefM			77+				0.337	31.1843
3-18-16-william-77	55	E7	77+	avr1a1	Target	31.955	0.041	32.036	0.852	0.339485	-4.249	19.0141	24.0587	15.0273
3-18-16-william-77	67	F7	77+	avr1a1	Target	32.089	0.041	32.036	0.852	0.339485	-4.249	19.0141	24.0587	15.0273
3-18-16-william-77	79	G7	77+	avr1a1	Target	32.065	0.041	32.036	0.852	0.339485	-4.249	19.0141	24.0587	15.0273
3-18-16-william-77	57	E9	77+	avr1b	Target	26.933	0.04	26.87	-4.314	0.339366	-1.87067	3.65702	4.62686	2.89046
3-18-16-william-77	69	F9	77+	avr1b	Target	26.797	0.04	26.87	-4.314	0.339366	-1.87067	3.65702	4.62686	2.89046
3-18-16-william-77	81	G9	77+	avr1b	Target	26.882	0.04	26.87	-4.314	0.339366	-1.87067	3.65702	4.62686	2.89046
3-18-16-william-77	56	E8	77+	avr3a1	Target	23.55	0.038	23.49	-7.694	0.339136	-2.92	7.56846	9.57409	5.98298
3-18-16-william-77	68	F8	77+	avr3a1	Target	23.501	0.038	23.49	-7.694	0.339136	-2.92	7.56846	9.57409	5.98298
3-18-16-william-77	80	G8	77+	avr3a1	Target	23.421	0.038	23.49	-7.694	0.339136	-2.92	7.56846	9.57409	5.98298
3-18-16-william-77	58	E10	77+	avr3c	Target	27.908	0.053	27.818	-3.366	0.341142	-4.556	23.523	29.798	18.5694
3-18-16-william-77	70	F10	77+	avr3c	Target	27.726	0.053	27.818	-3.366	0.341142	-4.556	23.523	29.798	18.5694
3-18-16-william-77	82	G10	77+	avr3c	Target	27.82	0.053	27.818	-3.366	0.341142	-4.556	23.523	29.798	18.5694
48h-psact&ubiq	49	E1	83-	PsActin	ENDO	27.811	0.065	27.941
48h-psact&ubiq	50	E2	83-	PsActin	ENDO	28.004	0.065	27.941
48h-psact&ubiq	51	E3	83-	PsActin	ENDO	28.007	0.065	27.941
48h-psact&ubiq	58	E10	83-	Psubiq	ENDO	35.298	0.562	36.104
48h-psact&ubiq	59	E11	83-	Psubiq	ENDO	35.83	0.562	36.104
48h-psact&ubiq	60	E12	83-	Psubiq	ENDO	37.185	0.562	36.104
48h-83-92-nb	18	B6	83-	TUB1	ENDO	33.534	0.277779	34.088
3-18-16-83-88	30	C6	83-	TUB1	ENDO	34.329	0.277779	34.088
48h-83-92-nb	42	D6	83-	TUB1	ENDO	34.401	0.277779	34.088
RefM			83-				0.301593	32.711
RefM			83-				0.301593	32.711
RefM			83-				0.301593	32.711
48h-83-92-nb	14	B2	83-	avr1a1	Target	34.436	0.100619	34.3743	1.66333	0.318321
3-18-16-83-88	26	C2	83-	avr1a1	Target	34.593	0.124311	34.3743	1.66333	0.326584
48h-83-92-nb	26	C2	83-	avr1a1	Target	34.094	0.124311	34.3743	1.66333	0.326584
48h-83-92-nb	16	B4	83-	avr1b	Target	30.71	0.063	30.661	-2.05	0.308501
48h-83-92-nb	28	C4	83-	avr1b	Target	30.737	0.063	30.661	-2.05	0.308501
48h-83-92-nb	40	D4	83-	avr1b	Target	30.537	0.063	30.661	-2.05	0.308501
48h-83-92-nb	15	B3	83-	avr3a1	Target	26.029	0.064	26.132	-6.579	0.308707
48h-83-92-nb	27	C3	83-	avr3a1	Target	26.117	0.064	26.132	-6.579	0.308707
48h-83-92-nb	39	D3	83-	avr3a1	Target	26.25	0.064	26.132	-6.579	0.308707
48h-83-92-nb	17	B5	83-	avr3c	Target	29.401	0.073	29.547	-3.164	0.310698
48h-83-92-nb	29	C5	83-	avr3c	Target	29.621	0.073	29.547	-3.164	0.310698
48h-83-92-nb	41	D5	83-	avr3c	Target	29.619	0.073	29.547	-3.164	0.310698
3-18-16-83-88	54	E6	83+	TUB1	ENDO	39.519	1.601	37.497
3-18-16-83-88	66	F6	83+	TUB1	ENDO	38.219	1.601	37.497
3-18-16-83-88	78	G6	83+	TUB1	ENDO	38.637	1.601	37.497
48h-psact&ubiq	52	E4	83+	PsActin	ENDO	Undet.	0	38.99
48h-psact&ubiq	53	E5	83+	PsActin	ENDO	Undet.	0	38.99
48h-psact&ubiq	54	E6	83+	PsActin	ENDO	Undet.	0	38.99
48h-psact&ubiq	55	E7	83+	Psubiq	ENDO	Undet.	0	38.99
48h-psact&ubiq	56	E8	83+	Psubiq	ENDO	Undet.	0	38.99
48h-psact&ubiq	57	E9	83+	Psubiq	ENDO	Undet.	0	38.99
RefM			83+				0.533667	38.4923
RefM			83+				0.533667	38.4923
RefM			83+				0.533667	38.4923
3-18-16-83-88	50	E2	83+	avr1a1	Target	36.307	0.691333	36.9983	-1.49367	0.873555	-3.157	8.91973	16.3425	4.86839
3-18-16-83-88	62	F2	83+	avr1a1	Target	38.381	0.691333	36.9983	-1.49367	0.873555	-3.157	8.91973	16.3425	4.86839
3-18-16-83-88	74	G2	83+	avr1a1	Target	36.307	0.691333	36.9983	-1.49367	0.873555	-3.157	8.91973	16.3425	4.86839
3-18-16-83-88	51	E3	83+	avr3a1	Target	35.523	0.382667	35.9057	-2.58633	0.656955	-0.536333	1.45028	2.28673	0.919791
3-18-16-83-88	63	F3	83+	avr3a1	Target	36.671	0.382667	35.9057	-2.58633	0.656955	-0.536333	1.45028	2.28673	0.919791
3-18-16-83-88	75	G3	83+	avr3a1	Target	35.523	0.382667	35.9057	-2.58633	0.656955	-0.536333	1.45028	2.28673	0.919791
3-18-16-83-88	52	E4	83+	avr1b	Target	38.99	0.83739	37.9437	-0.548333	0.993166	6.03067	0.0152964	0.0304482	0.0076845
48h-83-92-nb	64	F4	83+	avr1b	Target	36.288	0.83739	37.9437	-0.548333	0.993166	6.03067	0.0152964	0.0304482	0.0076845
3-18-16-83-88	76	G4	83+	avr1b	Target	38.553	0.83739	37.9437	-0.548333	0.993166	6.03067	0.0152964	0.0304482	0.0076845
48h-83-92-nb	53	E5	83+	avr3c	Target	33.003	0.089	33.179	-5.313	0.541366	-2.149	4.4352	6.45477	3.04752
48h-83-92-nb	65	F5	83+	avr3c	Target	33.244	0.089	33.179	-5.313	0.541366	-2.149	4.4352	6.45477	3.04752
48h-83-92-nb	77	G5	83+	avr3c	Target	33.289	0.089	33.179	-5.313	0.541366	-2.149	4.4352	6.45477	3.04752
48h-psact&ubiq	37	D1	88-	PsActin	ENDO	23.356	0.094	23.54
48h-psact&ubiq	38	D2	88-	PsActin	ENDO	23.598	0.094	23.54
48h-psact&ubiq	39	D3	88-	PsActin	ENDO	23.667	0.094	23.54
48h-psact&ubiq	46	D10	88-	Psubiq	ENDO	33.41	0.023	35.34
48h-psact&ubiq	47	D11	88-	Psubiq	ENDO	35.317	0.023	35.34
48h-psact&ubiq	48	D12	88-	Psubiq	ENDO	35.363	0.023	35.34
3-18-16-83-88	23	B11	88-	TUB1	ENDO	34.023	0.138	34.261
3-18-16-83-88	35	C11	88-	TUB1	ENDO	34.503	0.138	34.261
3-18-16-83-88	47	D11	88-	TUB1	ENDO	34.257	0.138	34.261
RefM			88-				0.085	31.047
RefM			88-				0.085	31.047
RefM			88-				0.085	31.047
3-18-16-83-88	19	B7	88-	avr1a1	Target	33.292	0.15	33.382	2.335	0.172409
3-18-16-83-88	31	C7	88-	avr1a1	Target	33.18	0.15	33.382	2.335	0.172409
3-18-16-83-88	43	D7	88-	avr1a1	Target	33.676	0.15	33.382	2.335	0.172409
3-18-16-83-88	20	B8	88-	avr3a1	Target	28.367	0.08	28.479	-2.568	0.116726
3-18-16-83-88	32	C8	88-	avr3a1	Target	28.436	0.08	28.479	-2.568	0.116726
3-18-16-83-88	44	D8	88-	avr3a1	Target	28.635	0.08	28.479	-2.568	0.116726
3-18-16-83-88	21	B9	88-	avr1b	Target	29.644	0.159	29.532	-1.515	0.180294
3-18-16-83-88	33	C9	88-	avr1b	Target	29.217	0.159	29.532	-1.515	0.180294
3-18-16-83-88	45	D9	88-	avr1b	Target	29.734	0.159	29.532	-1.515	0.180294
3-18-16-83-88	22	B10	88-	avr3c	Target	33.137	0.406	33.031	1.984	0.414802
3-18-16-83-88	34	C10	88-	avr3c	Target	32.282	0.406	33.031	1.984	0.414802
3-18-16-83-88	46	D10	88-	avr3c	Target	33.675	0.406	33.031	1.984	0.414802
3-18-16-83-88	59	E11	88+	TUB1	ENDO	30.397	0.096	30.232
3-18-16-83-88	71	F11	88+	TUB1	ENDO	30.234	0.096	30.232
3-18-16-83-88	83	G11	88+	TUB1	ENDO	30.065	0.096	30.232
48h-psact&ubiq	40	D4	88+	PsActin	ENDO	20.372	0.008	20.389
48h-psact&ubiq	41	D5	88+	PsActin	ENDO	20.394	0.008	20.389
48h-psact&ubiq	42	D6	88+	PsActin	ENDO	20.4	0.008	20.389
48h-psact&ubiq	43	D7	88+	Psubiq	ENDO	30.824	0.02	30.801
48h-psact&ubiq	44	D8	88+	Psubiq	ENDO	30.817	0.02	30.801
48h-psact&ubiq	45	D9	88+	Psubiq	ENDO	30.762	0.02	30.801
RefM							0.0413333	27.1407
RefM							0.0413333	27.1407
RefM							0.0413333	27.1407
3-18-16-83-88	55	E7	88+	avr1a1	Target	31.212	0.267	31.676	4.535	0.27013	2.2	0.217638	0.262453	0.180475
3-18-16-83-88	67	F7	88+	avr1a1	Target	32.138	0.267	31.676	4.535	0.27013	2.2	0.217638	0.262453	0.180475
3-18-16-83-88	79	G7	88+	avr1a1	Target	31.678	0.267	31.676	4.535	0.27013	2.2	0.217638	0.262453	0.180475
3-18-16-83-88	56	E8	88+	avr3a1	Target	23.568	0.074	23.548	-3.593	0.0845991	-1.025	2.03496	2.15786	1.91906
3-18-16-83-88	68	F8	88+	avr3a1	Target	23.411	0.074	23.548	-3.593	0.0845991	-1.025	2.03496	2.15786	1.91906
3-18-16-83-88	80	G8	88+	avr3a1	Target	23.665	0.074	23.548	-3.593	0.0845991	-1.025	2.03496	2.15786	1.91906
3-18-16-83-88	57	E9	88+	avr1b	Target	27.468	0.002	27.467	0.326	0.0410488	1.841	0.279128	0.287184	0.271298
3-18-16-83-88	69	F9	88+	avr1b	Target	27.465	0.002	27.467	0.326	0.0410488	1.841	0.279128	0.287184	0.271298
3-18-16-83-88	81	G9	88+	avr1b	Target	28.147	0.002	27.467	0.326	0.0410488	1.841	0.279128	0.287184	0.271298
3-18-16-83-88	58	E10	88+	avr3c	Target	29.401	0.109	29.618	2.477	0.116456	0.493	0.710546	0.770281	0.655444
3-18-16-83-88	70	F10	88+	avr3c	Target	29.704	0.109	29.618	2.477	0.116456	0.493	0.710546	0.770281	0.655444
3-18-16-83-88	82	G10	88+	avr3c	Target	29.748	0.109	29.618	2.477	0.116456	0.493	0.710546	0.770281	0.655444
48h-psact&ubiq	61	F1	92-	PsActin	ENDO	35.445	1.04155	36.041
48h-psact&ubiq	62	F2	92-	PsActin	ENDO	36.636	1.04155	36.041
48h-psact&ubiq	63	F3	92-	PsActin	ENDO	38.99	1.04155	36.041
48h-psact&ubiq	70	F10	92-	Psubiq	ENDO	38.99	0.636667	37.08
48h-psact&ubiq	71	F11	92-	Psubiq	ENDO	38.99	0.636667	37.08
48h-psact&ubiq	72	F12	92-	Psubiq	ENDO	37.08	0.636667	37.08
48h-83-92-nb	23	B11	92-	TUB1	ENDO	36.525	0.317	36.062
48h-83-92-nb	35	C11	92-	TUB1	ENDO	35.456	0.317	36.062
48h-83-92-nb	47	D11	92-	TUB1	ENDO	36.205	0.317	36.062
RefM							0.665072	36.3943
RefM							0.665072	36.3943
RefM							0.665072	36.3943
3-2-16-92-nb48	14	B2	92-	avr1a1	Target	Undet.	0	38.99	2.596	0.665
3-2-16-92-nb48	26	C2	92-	avr1a1	Target	Undet.	0	38.99	2.596	0.665
3-2-16-92-nb48	38	D2	92-	avr1a1	Target	Undet.	0	38.99	2.596	0.665
48h-83-92-nb	33	C9	92-	avr1b	Target	35.336	0.308553	34.9703	-1.42367	0.733096
3-2-16-92-nb48	28	C4	92-	avr1b	Target	35.218	0.308553	34.9703	-1.42367	0.733096
3-2-16-92-nb48	40	D4	92-	avr1b	Target	34.357	0.308553	34.9703	-1.42367	0.733096
48h-83-92-nb	20	B8	92-	avr3a1	Target	35.059	0.0690177	35.0193	-1.37467	0.668572
3-2-16-92-nb48	27	C3	92-	avr3a1	Target	34.885	0.0690177	35.0193	-1.37467	0.668572
3-2-16-92-nb48	39	D3	92-	avr3a1	Target	35.114	0.0690177	35.0193	-1.37467	0.668572
48h-83-92-nb	22	B10	92-	avr3c	Target	29.943	0.104	29.736	-6.658	0.673083
48h-83-92-nb	34	C10	92-	avr3c	Target	29.643	0.104	29.736	-6.658	0.673083
48h-83-92-nb	46	D10	92-	avr3c	Target	29.622	0.104	29.736	-6.658	0.673083
3-2-16-92-nb48	54	E6	92+	TUB1	ENDO	36.439	0.280276	35.9767
3-2-16-92-nb48	66	F6	92+	TUB1	ENDO	35.471	0.280276	35.9767
48h-83-92-nb	59	E11	92+	TUB1	ENDO	36.02	0.280276	35.9767
48h-psact&ubiq	64	F4	92+	PsActin	ENDO	34.165	0.735	34.6
48h-psact&ubiq	65	F5	92+	PsActin	ENDO	33.603	0.735	34.6
48h-psact&ubiq	66	F6	92+	PsActin	ENDO	36.033	0.735	34.6
48h-psact&ubiq	67	F7	92+	Psubiq	ENDO	Undet.		35.794
48h-psact&ubiq	68	F8	92+	Psubiq	ENDO	Undet.		35.794
48h-psact&ubiq	69	F9	92+	Psubiq	ENDO	35.794		35.794
RefM							0.507638	35.4569
RefM							0.507638	35.4569
RefM							0.507638	35.4569
3-2-16-92-nb48	50	E2	92+	avr1a1	Target	Undet.		38.309	2.852	0.508	0.256	0.837406	1.19086	0.588861
3-2-16-92-nb48	62	F2	92+	avr1a1	Target	38.309		38.309	2.852	0.508	0.256	0.837406	1.19086	0.588861
3-2-16-92-nb48	74	G2	92+	avr1a1	Target	Undet.		38.309	2.852	0.508	0.256	0.837406	1.19086	0.588861
3-2-16-92-nb48	52	E4	92+	avr1b	Target	35.618	0.801	34.817	-0.64	0.948507	0.783667	0.580889	1.12104	0.300998
3-2-16-92-nb48	64	F4	92+	avr1b	Target	34.016	0.801	34.817	-0.64	0.948507	0.783667	0.580889	1.12104	0.300998
3-2-16-92-nb48	76	G4	92+	avr1b	Target	Undet.		34.817	-0.64	0.508	0.783667	0.580889	0.826069	0.408479
3-2-16-92-nb48	51	E3	92+	avr3a1	Target	35.288	0.652	34.29	-1.167	0.82654	0.207667	0.865937	1.53568	0.488284
3-2-16-92-nb48	63	F3	92+	avr3a1	Target	33.064	0.652	34.29	-1.167	0.82654	0.207667	0.865937	1.53568	0.488284
3-2-16-92-nb48	75	G3	92+	avr3a1	Target	34.519	0.652	34.29	-1.167	0.82654	0.207667	0.865937	1.53568	0.488284
3-2-16-92-nb48	53	E5	92+	avr3c	Target	34.212	0.29	34.531	-0.926	0.584948	5.732	0.0188146	0.0282217	0.0125432
3-2-16-92-nb48	65	F5	92+	avr3c	Target	35.111	0.29	34.531	-0.926	0.584948	5.732	0.0188146	0.0282217	0.0125432
3-2-16-92-nb48	77	G5	92+	avr3c	Target	34.27	0.29	34.531	-0.926	0.584948	5.732	0.0188146	0.0282217	0.0125432
48h-psact&ubiq	73	G1	Nb-	PsActin	ENDO	32.445	0.008	32.437
48h-psact&ubiq	74	G2	Nb-	PsActin	ENDO	32.429	0.008	32.437
48h-psact&ubiq	75	G3	Nb-	PsActin	ENDO	33.323	0.008	32.437
48h-psact&ubiq	82	G10	Nb-	Psubiq	ENDO	Undet.		37.454
48h-psact&ubiq	83	G11	Nb-	Psubiq	ENDO	37.454		37.454
48h-psact&ubiq	84	G12	Nb-	Psubiq	ENDO	Undet.		37.454
48h-83-92-nb	24	B12	Nb-	TUB1	Target	32.033	0.308	31.82
48h-83-92-nb	36	C12	Nb-	TUB1	Target	32.214	0.308	31.82
48h-83-92-nb	48	D12	Nb-	TUB1	Target	31.214	0.308	31.82
RefM			Nb-				0.158	33.9037
RefM			Nb-				0.158	33.9037
RefM			Nb-				0.158	33.9037
3-2-16-92-nb48	19	B7	Nb-	avr1a1	Target	37.961	0.167285	37.985	4.045	0.230105
3-2-16-92-nb48	31	C7	Nb-	avr1a1	Target	37.708	0.167285	37.985	4.045	0.230105
3-2-16-92-nb48	43	D7	Nb-	avr1a1	Target	38.286	0.167285	37.985	4.045	0.230105
3-2-16-92-nb48	21	B9	Nb-	avr1b	Target	34.524	0.286	34.671	0.731	0.326741
3-2-16-92-nb48	33	C9	Nb-	avr1b	Target	34.265	0.286	34.671	0.731	0.326741
3-2-16-92-nb48	45	D9	Nb-	avr1b	Target	35.223	0.286	34.671	0.731	0.326741
3-2-16-92-nb48	20	B8	Nb-	avr3a1	Target	30.41	0.059	30.333	-3.607	0.168656
3-2-16-92-nb48	32	C8	Nb-	avr3a1	Target	30.372	0.059	30.333	-3.607	0.168656
3-2-16-92-nb48	44	D8	Nb-	avr3a1	Target	30.218	0.059	30.333	-3.607	0.168656
3-2-16-92-nb48	22	B10	Nb-	avr3c	Target	34.938	0.396878	34.5777	0.637667	0.427172
3-2-16-92-nb48	34	C10	Nb-	avr3c	Target	33.785	0.396878	34.5777	0.637667	0.427172
3-2-16-92-nb48	46	D10	Nb-	avr3c	Target	35.01	0.396878	34.5777	0.637667	0.427172
48h-psact&ubiq	76	G4	Nb+	PsActin	ENDO	27.576	0.043	27.618
48h-psact&ubiq	77	G5	Nb+	PsActin	ENDO	27.703	0.043	27.618
48h-psact&ubiq	78	G6	Nb+	PsActin	ENDO	27.576	0.043	27.618
48h-psact&ubiq	79	G7	Nb+	Psubiq	ENDO	Undet.		38.33
48h-psact&ubiq	80	G8	Nb+	Psubiq	ENDO	38.33		38.33
48h-psact&ubiq	81	G9	Nb+	Psubiq	ENDO	Undet.		38.33
48h-83-92-nb	60	E12	Nb+	TUB1	Target	29.37	0.591	30.311
48h-83-92-nb	72	F12	Nb+	TUB1	Target	31.402	0.591	30.311
48h-83-92-nb	84	G12	Nb+	TUB1	Target	30.16	0.591	30.311
RefM			Nb+				0.317	32.0863
RefM			Nb+				0.317	32.0863
RefM			Nb+				0.317	32.0863
3-2-16-92-nb48	55	E7	Nb+	avr1a1	Target	29.462	0.303	29.558	-2.528	0.438518	-6.573	95.2073	129.026	70.2527
3-2-16-92-nb48	67	F7	Nb+	avr1a1	Target	30.124	0.303	29.558	-2.528	0.438518	-6.573	95.2073	129.026	70.2527
3-2-16-92-nb48	79	G7	Nb+	avr1a1	Target	29.089	0.303	29.558	-2.528	0.438518	-6.573	95.2073	129.026	70.2527
3-2-16-92-nb48	57	E9	Nb+	avr1b	Target	33.771	0.105333	33.9817	1.89567	0.334042	1.16467	0.446067	0.562286	0.35387
3-2-16-92-nb48	69	F9	Nb+	avr1b	Target	34.087	0.105333	33.9817	1.89567	0.334042	1.16467	0.446067	0.562286	0.35387
3-2-16-92-nb48	81	G9	Nb+	avr1b	Target	34.087	0.105333	33.9817	1.89567	0.334042	1.16467	0.446067	0.562286	0.35387
3-2-16-92-nb48	56	E8	Nb+	avr3a1	Target	29.462	0.303	29.558	-2.528	0.438518	1.079	0.473357	0.641499	0.349286
3-2-16-92-nb48	68	F8	Nb+	avr3a1	Target	30.124	0.303	29.558	-2.528	0.438518	1.079	0.473357	0.641499	0.349286
3-2-16-92-nb48	80	G8	Nb+	avr3a1	Target	29.089	0.303	29.558	-2.528	0.438518	1.079	0.473357	0.641499	0.349286
3-2-16-92-nb48	58	E10	Nb+	avr3c	Target	34.333	0.521	33.291	1.205	0.609861	0.567333	0.674863	1.02992	0.442211
3-2-16-92-nb48	70	F10	Nb+	avr3c	Target	32.808	0.521	33.291	1.205	0.609861	0.567333	0.674863	1.02992	0.442211
3-2-16-92-nb48	82	G10	Nb+	avr3c	Target	32.731	0.521	33.291	1.205	0.609861	0.567333	0.674863	1.02992	0.442211
48h-psact&ubiq	25	C1	W-	PsActin	ENDO	19.011	0.065	18.884
48h-psact&ubiq	26	C2	W-	PsActin	ENDO	18.794	0.065	18.884
48h-psact&ubiq	27	C3	W-	PsActin	ENDO	18.847	0.065	18.884
48h-psact&ubiq	34	C10	W-	Psubiq	ENDO	32.139	0.112	31.988
48h-psact&ubiq	35	C11	W-	Psubiq	ENDO	31.769	0.112	31.988
48h-psact&ubiq	36	C12	W-	Psubiq	ENDO	32.056	0.112	31.988
3-18-16-william-77	18	B6	W-	TUB1	ENDO	29.373	0.247	28.931
3-18-16-william-77	30	C6	W-	TUB1	ENDO	28.9	0.247	28.931
3-18-16-william-77	42	D6	W-	TUB1	ENDO	28.521	0.247	28.931
RefM			W-				0.141333	26.601
RefM			W-				0.141333	26.601
RefM			W-				0.141333	26.601
3-18-16-william-77	14	B2	W-	avr1a1	Target	33.222	0.267	33.445	6.844	0.301944
3-18-16-william-77	26	C2	W-	avr1a1	Target	33.977	0.267	33.445	6.844	0.301944
3-18-16-william-77	38	D2	W-	avr1a1	Target	33.135	0.267	33.445	6.844	0.301944
3-18-16-william-77	16	B4	W-	avr1b	Target	27.698	0.26	27.836	1.235	0.295772
3-18-16-william-77	28	C4	W-	avr1b	Target	28.34	0.26	27.836	1.235	0.295772
3-18-16-william-77	40	D4	W-	avr1b	Target	27.47	0.26	27.836	1.235	0.295772
3-18-16-william-77	15	B3	W-	avr3a1	Target	22.739	0.127	22.494	-4.107	0.189763
3-18-16-william-77	27	C3	W-	avr3a1	Target	22.43	0.127	22.494	-4.107	0.189763
3-18-16-william-77	39	D3	W-	avr3a1	Target	22.312	0.127	22.494	-4.107	0.189763
3-18-16-william-77	17	B5	W-	avr3c	Target	31.039	0.309	30.425	3.824	0.33965
3-18-16-william-77	29	C5	W-	avr3c	Target	30.185	0.309	30.425	3.824	0.33965
3-18-16-william-77	41	D5	W-	avr3c	Target	30.053	0.309	30.425	3.824	0.33965
3-18-16-william-77	54	E6	W+	TUB1	ENDO	27.575	0.057	27.683
3-18-16-william-77	66	F6	W+	TUB1	ENDO	27.768	0.057	27.683
3-18-16-william-77	78	G6	W+	TUB1	ENDO	27.706	0.057	27.683
48h-psact&ubiq	28	C4	W+	PsActin	ENDO	21.053	0.042	21.135
48h-psact&ubiq	29	C5	W+	PsActin	ENDO	21.195	0.042	21.135
48h-psact&ubiq	30	C6	W+	PsActin	ENDO	21.156	0.042	21.135
48h-psact&ubiq	31	C7	W+	Psubiq	ENDO	30.867	0.171	30.704
48h-psact&ubiq	32	C8	W+	Psubiq	ENDO	30.361	0.171	30.704
48h-psact&ubiq	33	C9	W+	Psubiq	ENDO	30.883	0.171	30.704
RefM							0.09	26.5073
RefM							0.09	26.5073
RefM							0.09	26.5073
3-18-16-william-77	50	E2	W+	avr1a1	Target	34.194	0.336	34.018	7.511	0.347845	0.667	0.629815	0.801539	0.494882
3-18-16-william-77	62	F2	W+	avr1a1	Target	33.368	0.336	34.018	7.511	0.347845	0.667	0.629815	0.801539	0.494882
3-18-16-william-77	74	G2	W+	avr1a1	Target	34.492	0.336	34.018	7.511	0.347845	0.667	0.629815	0.801539	0.494882
3-18-16-william-77	52	E4	W+	avr1b	Target	27.199	0.217	26.787	0.28	0.234923	-0.955	1.93858	2.28141	1.64727
3-18-16-william-77	64	F4	W+	avr1b	Target	26.702	0.217	26.787	0.28	0.234923	-0.955	1.93858	2.28141	1.64727
3-18-16-william-77	76	G4	W+	avr1b	Target	26.461	0.217	26.787	0.28	0.234923	-0.955	1.93858	2.28141	1.64727
3-18-16-william-77	51	E3	W+	avr3a1	Target	22.425	0.351	21.995	-4.512	0.362355	-0.405	1.32409	1.70215	1.03
3-18-16-william-77	63	F3	W+	avr3a1	Target	21.3	0.351	21.995	-4.512	0.362355	-0.405	1.32409	1.70215	1.03
3-18-16-william-77	75	G3	W+	avr3a1	Target	22.261	0.351	21.995	-4.512	0.362355	-0.405	1.32409	1.70215	1.03
3-18-16-william-77	53	E5	W+	avr3c	Target	29.396	0.688	29.736	3.229	0.693862	-0.595	1.51047	2.44335	0.933769
3-18-16-william-77	65	F5	W+	avr3c	Target	28.751	0.688	29.736	3.229	0.693862	-0.595	1.51047	2.44335	0.933769
3-18-16-william-77	77	G5	W+	avr3c	Target	31.061	0.688	29.736	3.229	0.693862	-0.595	1.51047	2.44335	0.933769
48h-psact&ubiq	85	H1	CK	PsActin	ENDO	Undet.
48h-psact&ubiq	86	H2	CK	PsActin	ENDO	Undet.
48h-psact&ubiq	87	H3	CK	PsActin	ENDO	Undet.
48h-psact&ubiq	88	H4	CK	PsActin	ENDO	Undet.
48h-psact&ubiq	89	H5	CK	PsActin	ENDO	Undet.
48h-psact&ubiq	90	H6	CK	PsActin	ENDO	Undet.
48h-psact&ubiq	91	H7	CK	Psubiq	ENDO	Undet.
48h-psact&ubiq	92	H8	CK	Psubiq	ENDO	Undet.
48h-psact&ubiq	93	H9	CK	Psubiq	ENDO	Undet.
48h-psact&ubiq	94	H10	CK	Psubiq	ENDO	Undet.
48h-psact&ubiq	95	H11	CK	Psubiq	ENDO	Undet.
48h-psact&ubiq	96	H12	CK	Psubiq	ENDO	Undet.
48h-83-92-nb	88	H4	CK	TUB1	Target	Undet.
48h-83-92-nb	89	H5	CK	TUB1	Target	Undet.
48h-83-92-nb	91	H7	CK	TUB1	Target	Undet.
48h-83-92-nb	92	H8	CK	TUB1	Target	Undet.
48h-83-92-nb	93	H9	CK	TUB1	Target	Undet.
48h-83-92-nb	94	H10	CK	TUB1	Target	Undet.
