# Supplementary material for: Soil bacteria as sources of virulence signal providers promoting plant infection by Phytophthora pathogens
Source: Sci Rep. 2016 Sep 12;6:33239. doi: 10.1038/srep33239 (PMC5018965; doi:10.1038/srep33239)
Supplement: Supplementary Table S9 [file srep33239-s10.xls]

## Sheet: data
Table 1. Effect of Sb5 cell filtrate on colonization of rhody leaf discs (%) by zoospores of Phytophthora species.
				Infected rhody discks			infection rate
Treatment	Isolate	Species	Rep1	Rep2	Rep3	rep1-r	rep2-r	rep3-r
ASWE	29G7	P. cactorum	13	15	13	86.6667	100	86.6667
ASWE	22h3	P. capsici	15	15	15	100	100	100
ASWE	22f1	P. pini	15	15	15	100	100	100
ASWE	30d6	P. cinnamomi	12	8	15	80	53.3333	100
ASWE	15e6	P. cryptogea	10	13	8	66.6667	86.6667	53.3333
ASWE	1d12	P. hydropathica	15	15	15	100	100	100
ASWE	23a3	P. megasperma	7	12	5	46.6667	80	33.3333
ASWE	1-e2	P. nicotianae	20	19	17	100	95	85
ASWE	7a9	P. palmivora	15	15	15	100	100	100
ASWE	28g3	P. sojae	4	9	3	26.6667	60	20
ASWE	22h5	P. tropcalis	15	15	15	100	100	100
SDW	29G7	P. cactorum	0	0	0	0	0	0
SDW	22h3	P. capsici	2	0	2	13.3333	0	13.3333
SDW	22f1	P. pini	0	0	0	0	0	0
SDW	30d6	P. cinnamomi	0	0	3	0	0	20
SDW	15e6	P. cryptogea	1	1	1	6.66667	6.66667	6.66667
SDW	1d12	P. hydropathica	5	0	3	33.3333	0	20
SDW	23a3	P. megasperma	1	0	0	6.66667	0	0
SDW	1-e2	P. nicotianae	1	0	5	5	0	25
SDW	7a9	P. palmivora	0	0	0	0	0	0
SDW	28g3	P. sojae	0	0	0	0	0	0
SDW	22h5	P. tropcalis	3	1	2	20	6.66667	13.3333
Sb5CFF	29G7	P. cactorum	15	8	15	100	53.3333	100
Sb5CFF	22h3	P. capsici	15	15	14	100	100	93.3333
Sb5CFF	22f1	P. pini	15	15	15	100	100	100
Sb5CFF	30d6	P. cinnamomi	13	12	15	86.6667	80	100
Sb5CFF	15e6	P. cryptogea	14	13	15	93.3333	86.6667	100
Sb5CFF	1d12	P. hydropathica	15	15	14	100	100	93.3333
Sb5CFF	23a3	P. megasperma	3	6	2	20	40	13.3333
Sb5CFF	1-e2	P. nicotianae	18	15	10	90	75	50
Sb5CFF	7a9	P. palmivora	15	15	15	100	100	100
Sb5CFF	28g3	P. sojae	6	5	6	40	33.3333	40
Sb5CFF	22h5	P. tropcalis	15	15	15	100	100	100
